# Supplementary material for: Diverse Effects of Cilostazol on Proprotein Convertase Subtilisin/Kexin Type 9 between Obesity and Non-Obesity
Source: Int J Mol Sci. 2022 Aug 29;23(17):9768. doi: 10.3390/ijms23179768 (PMC9456424; doi:10.3390/ijms23179768)
Supplement: Supplementary file 1 [file ijms-23-09768-s001.zip]

Archive with 2 entries (1 files):
- ijms-1873313-supplementary/
- ijms-1873313-supplementary/Table S1-3.pdf
